# Supplementary material for: Effect of Annealing Process and Molecular Weight on the Polymorphic Transformation from Form II to Form I of Poly(1-butene)
Source: Polymers (Basel). 2023 Feb 5;15(4):800. doi: 10.3390/polym15040800 (PMC9965630; doi:10.3390/polym15040800)
Supplement: Supplementary file 1 [file polymers-15-00800-s001.zip]

Archive with 1 entries (1 files):
- polymers-2148040-SM.pdf
